# Supplementary material for: Maladaptive positive feedback production of ChREBPβ underlies glucotoxic β-cell failure
Source: Nat Commun. 2022 Jul 30;13:4423. doi: 10.1038/s41467-022-32162-x (PMC9339008; doi:10.1038/s41467-022-32162-x)
Supplement: Supplementary file 8 — Source data [file 41467_2022_32162_MOESM8_ESM.xlsx]

## Sheet: Fig 1G
	Fig 1G
			% nuclear ChREBP
		Time (h)	6mM			20mM
		0.08333	0	0.666667	0	1.92212	1.63825	0.136242
		0.5	1.47059	0	3.33333	96.7391	59.7078	78.1034
		3	2.89855	0.694444	2.4	4.64561	5.96065	1.20175
		6	0	1.97368	0	14.287	24.742	1.19778
		20	0.413387	0.564519	0.83654	26.7002	5.91708	18.6709

## Sheet: Fig 1H,I
	Fig 1H,I
					percent input - IgG
			ChrN	ChrC
		2.13.15	ChrBetaEbox		PKChORE			2.6.15	ChrBetaEbox		PKChORE			2.2.15	ChrBetaEbox		PKChORE
		0	0.00298845	-0.00193738	0.019236	0.00686676			-0.00709288	-0.00479192	0.0308251	0.0110296			0.00652844	0.00341864	0.0250976	0.0118326
		30	0.0124053	0.0535831	0.0339623	0.0496465			0.0143873	0.0256113	0.0280964	0.0341953			0.0529988	0.0764862	0.0497877	0.0419899
		60	0.0164197	0.0384056	0.0335173	0.043807			0.0219304	0.0282533	0.0349318	0.0321966			0.0410598	0.041632	0.0460303	0.0390418
		120	0.00733091	0.0419305	0.0147633	0.0408449			-0.00344818	0.0300284	0.00709711	0.0169343			0.0294274	0.0390495	0.0326832	0.0435288
		360	0.00702979	0.104611	0.0310472	0.0654347			-0.00509805	0.0858325	0.0277053	0.0603266			0.0169094	0.0447231	0.029236	0.038427
		960	0.0353186	0.184813	0.0387825	0.10721			0.0458573	0.135348	0.039812	0.082146			0.0214848	0.129544	0.0328515	0.0866382
			ChrbetaEbox		SEM
			ChrNEbox	ChrCEbox							PKChORE		SEM
		0	0.000808006	-0.00110355	0.00415741	0.00245195					ChrN	ChrC
		0.5	0.0265972	0.0518935	0.0134623	0.0149879				0	0.0250529	0.00990967	0.00340863	0.00156802
		1	0.02647	0.036097	0.00760714	0.00410688				0.5	0.0372821	0.0419439	0.00660014	0.00454452
		2	0.0111034	0.0370028	0.00985841	0.00365259				1	0.0381598	0.0383485	0.00403097	0.00343305
		6	0.00628036	0.078389	0.00648402	0.0180177				2	0.0181812	0.0337693	0.00772412	0.00861247
		18	0.0342202	0.149902	0.00719019	0.0178667				6	0.0293295	0.0547294	0.000984067	0.0084397
										18	0.0371486	0.0919979	0.00220994	0.00786107

## Sheet: Fig 2E
Fig. 2E						perecent nuclear
	2mM
		Yellow					Green					Red
	0	0	25	0			0	25	7.69231			0	25	0
	2	16.6667	12.5	0			16.6667	18.75	0			16.6667	12.5	0
	4	8.33333	0	0			8.33333	0	23.0769			8.33333	0	0
	6	20	6.25	0			20	31.25	15.3846			20	6.25	0
	8	0	6.25	15.3846			0	12.5	15.3846			0	6.25	15.3846
	10	0	0	0			0	31.25	7.69231			0	0	0
	12	16.6667	25	23.0769			16.6667	25	30.7692			16.6667	25	23.0769
	14	16.6667	12.5	0			16.6667	18.75	7.69231			16.6667	12.5	0
	16	16.6667	18.75	0			16.6667	18.75	0			16.6667	18.75	0
	18	0	6.25	0			0	6.25	23.0769			0	6.25	0
	20	0	0	0			0	0	0			0	0	0
	30	20	12.5	23.0769			20	12.5	23.0769			20	12.5	23.0769
	45	16.6667	12.5	15.3846			16.6667	12.5	15.3846			16.6667	12.5	15.3846
	60	16.6667	18.75	7.69231			16.6667	18.75	7.69231			16.6667	18.75	7.69231
	75	0	0	0			0	18.75	30.7692			0	0	0
	90	0	6.25	15.3846			0	12.5	23.0769			0	6.25	15.3846
	105	0	0	7.69231			0	6.25	15.3846			0	0	7.69231
	120	16.6667	0	0			16.6667	0	15.3846			16.6667	0	0
	2 to 20mM
		Yellow					Green					Red
	0	6.66667	7.69231	0			6.66667	15.3846	7.14286			6.66667	7.69231	0
	2	20	0	14.2857			20	15.3846	14.2857			20	0	14.2857
	4	33.3333	15.3846	0			33.3333	0	0			33.3333	15.3846	0
	6	40	7.69231	14.2857			40	15.3846	14.2857			40	7.69231	14.2857
	8	26.6667	23.0769	0			26.6667	23.0769	28.5714			26.6667	23.0769	0
	10	100	46.1538	28.5714			100	46.1538	28.5714			100	46.1538	28.5714
	12	100	46.1538	35.7143			100	46.1538	35.7143			100	46.1538	35.7143
	14	100	53.8462	0			100	53.8462	42.8571			100	53.8462	0
	16	93.3333	61.5385	50			93.3333	61.5385	50			93.3333	61.5385	50
	18	93.3333	76.9231	57.1429			93.3333	76.9231	57.1429			93.3333	76.9231	57.1429
	20	93.3333	92.3077	14.2857			93.3333	92.3077	64.2857			93.3333	92.3077	14.2857
	30	93.333	84.6154	85.7143			93.333	84.6154	85.7143			93.333	84.6154	85.7143
	45	93.333	100	21.4286			93.333	100	85.7143			93.333	100	21.4286
	60	86.6667	69.2308	42.8571			86.6667	69.2308	100			86.6667	69.2308	42.8571
	75	66.6667	76.9231	64.2857			93.333	100	85.7143			66.6667	76.9231	64.2857
	90	66.6667	69.2308	71.4286			93.333	92.3077	92.8571			66.6667	69.2308	71.4286
	105	60	71.4286	7.14286			86.6667	69.2308	92.8571			60	71.4286	7.14286
	120	66.6667	40	64.2857			86.6667	100	100			66.6667	40	64.2857
	20mM
		Yellow					Green					Red
	0	33.3333	33.3333	62.5			66.6667	100	100			33.3333	33.3333	62.5
	2	33.3333	20	56.25			93.3333	93.3333	87.5			33.3333	20	56.25
	4	33.3333	13.3333	37.5			93.3333	100	100			33.3333	13.3333	37.5
	6	0	66.6667	18.75			100	86.6667	93.75			0	66.6667	18.75
	8	66.6667	13.3333	62.5			66.6667	80	100			66.6667	13.3333	62.5
	10	66.6667	6.66667	62.5			80	100	81.25			66.6667	6.66667	62.5
	12	33.333	80	56.25			93.3333	73.3333	100			33.333	80	56.25
	14	18.75	33.3333	25			86.6667	66.6667	75			18.75	33.3333	25
	16	56.25	46.6667	18.75			93.3333	100	100			56.25	46.6667	18.75
	18	50	46.6667	31.25			80	93.3333	87.5			50	46.6667	31.25
	20	18.75	13.3333	43.75			100	100	93.75			18.75	13.3333	43.75
	30	18.75	26.6667	37.5			66.6667	93.3333	87.5			18.75	26.6667	37.5
	45	18.75	66.6667	43.75			93.3333	100	81.25			18.75	66.6667	43.75
	60	27.7778	66.6667	43.75			93.3333	86.6667	81.25			27.7778	66.6667	43.75
	75	50	46.6667	75			86.6667	80	100			50	46.6667	75
	90	55.55556*	20*	100*			93.33334*	100*	75*			55.55556*	20*	100*
	105	11.1111	33.3333	62.5			93.3333	100	93.75			11.1111	33.3333	62.5
	120	22.2222	40	18.75			93.3333	93.3333	93.75			22.2222	40	18.75

## Sheet: Fig 3B
	Figure 3B
							ratio of ChREBPb/ChREBPa
	Ctrl							T2D
	0.333333	0.258621	0.144737		0.166667			0.5625	0.416667	0.692308	0.230769	0.875	0.428571	0.266667

## Sheet: Fig 3E
Fig 3E
		db/db treated with AAV-GFP for 6 weeks (16 weeks of age)	blood glucose	% cterm nuclear, ins+
		db1	429	69.6
		db4	477	72.5
		db5	544	63
		db/db treated with AAV-GFP for 24 weeks (34 weeks of age)
		18-0665 360	429	69.6
		18-0665-363	477	72.5
		18-0665-365	544	63
		19-0665-364	485	60
		18-0665 361	600	72.9
		”: db/db treated with AAV-Adipsin for 6 weeks (16 weeks of age)
		17-2715 db11	373	45
		db15	411	35
		db14	396	39
		17-2715 db13	330	14
		17-2715 db 12	412	26
		db/db treated with AAV-Adipsin for 24 weeks (34 weeks of age)
		18-0665 366	421	58
		18-0665 367	247	16
		18-0665 368	210	20
		18-0665 369	171	10

## Sheet: Fig. 3F
Fig 3F
		db/db treated with AAV-GFP for 6 weeks (16 weeks of age)	Insulin	% cterm nuclear, ins+
		db1	10.955	69.6
		db4	14.125	72.5
		db5	13.645	63
		db/db treated with AAV-GFP for 24 weeks (34 weeks of age)
		18-0665 360	24.445	69.6
		18-0665-363	1.9625	72.5
		18-0665-365	14.95	63
		19-0665-364	0.9275	60
		18-0665 361	1.0375	72.9
		”: db/db treated with AAV-Adipsin for 6 weeks (16 weeks of age)
		17-2715 db11	12.565	45
		db15	17.335	35
		db14	11.29	39
		17-2715 db13	31.89	14
		17-2715 db 12	21.925	26
		db/db treated with AAV-Adipsin for 24 weeks (34 weeks of age)
		18-0665 366	5.4725	58
		18-0665 367	15.48	16
		18-0665 368	16.0175	20
		18-0665 369	17.52	10

## Sheet: Fig. 4B
Fig 4B							blood glucose mg/dl
		Cre 500 IEQ, N=4					ChREBPα 500 IEQ, N=5					Ctrl 1500 IEQ, N=5
	-2	426	356		363	377	389	422	525	525	356	303	379	636	636	294
	0	465	511		556	377	499	469	539	406	356	461	379	459	605	294
	3	459	601		286	143	219	495	250	167	141	185	187	220	136	149
	7	615	699		266	156	222	380	214	143	165	108	202	194	208	152
	14	567	550		296	175	225	327	243	211	151	222	179	127	59	169
	21	704	800		232	206	208	671	205	126	168	165	160	254	156	115
	28	716	800		338	255	285	726	206	164	170	124	174	205	145	169
	35	800	800		301	345	325	675	247	132	134	149	147	141	179	114
	42	558	800		380	399	314	302	202	117	101	167	124	189	88	114
	43	700	800		800	800	652	800	492	673	299	628	495	349	534	301
	2way Anova
	Within each row, compare columns (simple effects within rows)
	Number of families	10
	Number of comparisons per family	3
	Alpha	0.05
	Tukey's multiple comparisons test	Predicted (LS) mean diff.	95.00% CI of diff.	Below threshold?	Summary	Adjusted P Value
	Row 1
	Cre 500 IEQ, N=4 vs. ChREBPα 500 IEQ, N=5	-62.9	-308.1 to 182.3	No	ns	0.8153
	Cre 500 IEQ, N=4 vs. Ctrl 1500 IEQ, N=5	-69.1	-314.3 to 176.1	No	ns	0.7817
	ChREBPα 500 IEQ, N=5 vs. Ctrl 1500 IEQ, N=5	-6.2	-237.4 to 225.0	No	ns	0.9978
	Row 2
	Cre 500 IEQ, N=4 vs. ChREBPα 500 IEQ, N=5	23.45	-221.8 to 268.7	No	ns	0.972
	Cre 500 IEQ, N=4 vs. Ctrl 1500 IEQ, N=5	37.65	-207.6 to 282.9	No	ns	0.9293
	ChREBPα 500 IEQ, N=5 vs. Ctrl 1500 IEQ, N=5	14.2	-217.0 to 245.4	No	ns	0.9883
	Row 3
	Cre 500 IEQ, N=4 vs. ChREBPα 500 IEQ, N=5	117.9	-127.4 to 363.1	No	ns	0.4906
	Cre 500 IEQ, N=4 vs. Ctrl 1500 IEQ, N=5	196.9	-48.39 to 442.1	No	ns	0.1415
	ChREBPα 500 IEQ, N=5 vs. Ctrl 1500 IEQ, N=5	79	-152.2 to 310.2	No	ns	0.6965
	Row 4
	Cre 500 IEQ, N=4 vs. ChREBPα 500 IEQ, N=5	209.2	-36.04 to 454.4	No	ns	0.1106
	Cre 500 IEQ, N=4 vs. Ctrl 1500 IEQ, N=5	261.2	15.96 to 506.4	Yes	*	0.034
	ChREBPα 500 IEQ, N=5 vs. Ctrl 1500 IEQ, N=5	52	-179.2 to 283.2	No	ns	0.8546
	Row 5
	Cre 500 IEQ, N=4 vs. ChREBPα 500 IEQ, N=5	165.6	-79.64 to 410.8	No	ns	0.2481
	Cre 500 IEQ, N=4 vs. Ctrl 1500 IEQ, N=5	245.8	0.5639 to 491.0	Yes	*	0.0493
	ChREBPα 500 IEQ, N=5 vs. Ctrl 1500 IEQ, N=5	80.2	-151.0 to 311.4	No	ns	0.6889
	Row 6
	Cre 500 IEQ, N=4 vs. ChREBPα 500 IEQ, N=5	209.9	-35.34 to 455.1	No	ns	0.109
	Cre 500 IEQ, N=4 vs. Ctrl 1500 IEQ, N=5	315.5	70.26 to 560.7	Yes	**	0.0079
	ChREBPα 500 IEQ, N=5 vs. Ctrl 1500 IEQ, N=5	105.6	-125.6 to 336.8	No	ns	0.5253
	Row 7
	Cre 500 IEQ, N=4 vs. ChREBPα 500 IEQ, N=5	217.1	-28.19 to 462.3	No	ns	0.0939
	Cre 500 IEQ, N=4 vs. Ctrl 1500 IEQ, N=5	363.9	118.6 to 609.1	Yes	**	0.0018
	ChREBPα 500 IEQ, N=5 vs. Ctrl 1500 IEQ, N=5	146.8	-84.41 to 378.0	No	ns	0.2909
	Row 8
	Cre 500 IEQ, N=4 vs. ChREBPα 500 IEQ, N=5	258.9	13.66 to 504.1	Yes	*	0.036
	Cre 500 IEQ, N=4 vs. Ctrl 1500 IEQ, N=5	415.5	170.3 to 660.7	Yes	***	0.0003
	ChREBPα 500 IEQ, N=5 vs. Ctrl 1500 IEQ, N=5	156.6	-74.61 to 387.8	No	ns	0.2461
	Row 9
	Cre 500 IEQ, N=4 vs. ChREBPα 500 IEQ, N=5	327.1	81.81 to 572.3	Yes	**	0.0056
	Cre 500 IEQ, N=4 vs. Ctrl 1500 IEQ, N=5	397.9	152.6 to 643.1	Yes	***	0.0006
	ChREBPα 500 IEQ, N=5 vs. Ctrl 1500 IEQ, N=5	70.8	-160.4 to 302.0	No	ns	0.7477
	Row 10
	Cre 500 IEQ, N=4 vs. ChREBPα 500 IEQ, N=5	191.8	-53.44 to 437.0	No	ns	0.1559
	Cre 500 IEQ, N=4 vs. Ctrl 1500 IEQ, N=5	313.6	68.36 to 558.8	Yes	**	0.0083
	ChREBPα 500 IEQ, N=5 vs. Ctrl 1500 IEQ, N=5	121.8	-109.4 to 353.0	No	ns	0.4256
	Test details	Predicted (LS) mean 1	Predicted (LS) mean 2	Predicted (LS) mean diff.	SE of diff.	N1	N2	q	DF
	Row 1
	Cre 500 IEQ, N=4 vs. ChREBPα 500 IEQ, N=5	380.5	443.4	-62.9	103.2	4	5	0.8618	110
	Cre 500 IEQ, N=4 vs. Ctrl 1500 IEQ, N=5	380.5	449.6	-69.1	103.2	4	5	0.9467	110
	ChREBPα 500 IEQ, N=5 vs. Ctrl 1500 IEQ, N=5	443.4	449.6	-6.2	97.32	5	5	0.0901	110
	Row 2
	Cre 500 IEQ, N=4 vs. ChREBPα 500 IEQ, N=5	477.3	453.8	23.45	103.2	4	5	0.3213	110
	Cre 500 IEQ, N=4 vs. Ctrl 1500 IEQ, N=5	477.3	439.6	37.65	103.2	4	5	0.5158	110
	ChREBPα 500 IEQ, N=5 vs. Ctrl 1500 IEQ, N=5	453.8	439.6	14.2	97.32	5	5	0.2064	110
	Row 3
	Cre 500 IEQ, N=4 vs. ChREBPα 500 IEQ, N=5	372.3	254.4	117.9	103.2	4	5	1.615	110
	Cre 500 IEQ, N=4 vs. Ctrl 1500 IEQ, N=5	372.3	175.4	196.9	103.2	4	5	2.697	110
	ChREBPα 500 IEQ, N=5 vs. Ctrl 1500 IEQ, N=5	254.4	175.4	79	97.32	5	5	1.148	110
	Row 4
	Cre 500 IEQ, N=4 vs. ChREBPα 500 IEQ, N=5	434	224.8	209.2	103.2	4	5	2.866	110
	Cre 500 IEQ, N=4 vs. Ctrl 1500 IEQ, N=5	434	172.8	261.2	103.2	4	5	3.579	110
	ChREBPα 500 IEQ, N=5 vs. Ctrl 1500 IEQ, N=5	224.8	172.8	52	97.32	5	5	0.7557	110
	Row 5
	Cre 500 IEQ, N=4 vs. ChREBPα 500 IEQ, N=5	397	231.4	165.6	103.2	4	5	2.269	110
	Cre 500 IEQ, N=4 vs. Ctrl 1500 IEQ, N=5	397	151.2	245.8	103.2	4	5	3.368	110
	ChREBPα 500 IEQ, N=5 vs. Ctrl 1500 IEQ, N=5	231.4	151.2	80.2	97.32	5	5	1.165	110
	Row 6
	Cre 500 IEQ, N=4 vs. ChREBPα 500 IEQ, N=5	485.5	275.6	209.9	103.2	4	5	2.876	110
	Cre 500 IEQ, N=4 vs. Ctrl 1500 IEQ, N=5	485.5	170	315.5	103.2	4	5	4.323	110
	ChREBPα 500 IEQ, N=5 vs. Ctrl 1500 IEQ, N=5	275.6	170	105.6	97.32	5	5	1.535	110
	Row 7
	Cre 500 IEQ, N=4 vs. ChREBPα 500 IEQ, N=5	527.3	310.2	217.1	103.2	4	5	2.974	110
	Cre 500 IEQ, N=4 vs. Ctrl 1500 IEQ, N=5	527.3	163.4	363.9	103.2	4	5	4.985	110
	ChREBPα 500 IEQ, N=5 vs. Ctrl 1500 IEQ, N=5	310.2	163.4	146.8	97.32	5	5	2.133	110
	Row 8
	Cre 500 IEQ, N=4 vs. ChREBPα 500 IEQ, N=5	561.5	302.6	258.9	103.2	4	5	3.547	110
	Cre 500 IEQ, N=4 vs. Ctrl 1500 IEQ, N=5	561.5	146	415.5	103.2	4	5	5.693	110
	ChREBPα 500 IEQ, N=5 vs. Ctrl 1500 IEQ, N=5	302.6	146	156.6	97.32	5	5	2.276	110
	Row 9
	Cre 500 IEQ, N=4 vs. ChREBPα 500 IEQ, N=5	534.3	207.2	327.1	103.2	4	5	4.481	110
	Cre 500 IEQ, N=4 vs. Ctrl 1500 IEQ, N=5	534.3	136.4	397.9	103.2	4	5	5.451	110
	ChREBPα 500 IEQ, N=5 vs. Ctrl 1500 IEQ, N=5	207.2	136.4	70.8	97.32	5	5	1.029	110
	Row 10
	Cre 500 IEQ, N=4 vs. ChREBPα 500 IEQ, N=5	775	583.2	191.8	103.2	4	5	2.628	110
	Cre 500 IEQ, N=4 vs. Ctrl 1500 IEQ, N=5	775	461.4	313.6	103.2	4	5	4.297	110
	ChREBPα 500 IEQ, N=5 vs. Ctrl 1500 IEQ, N=5	583.2	461.4	121.8	97.32	5	5	1.77	110

## Sheet: Fig 4C.
Fig.4C							plasma insulin mU/L
	Cre 500 IEQ					ChREBPα 500 IEQ					Ctrl 1500 IEQ
	2.584	0		2.61	3.54	17.744	0.302	1.252	6.635	14.435	8.76	2.72	3.125	3.08	15.86

## Sheet: Fig. 4D
	Fig 4D
		Blood glucose (mg/dl)
		Cre 500 IEQ					ChREBPα 500 IEQ					Ctrl 1500 IEQ
	0	134	517		107	180	102	102	113	100	106	83	96	84	54	101
	15	268	800		253	415	132	132	166	132	259	91	172	155	118	263
	30	334	653		159	389	124	124	134	61	227	82	170	156	84	158
	60	382	354		121	197	95	95	88	59	156	70	158	127	54	94
	120	152	297		82	129	85	85	100	69	84	66	113	100	38	76

## Sheet: Fig. 4E
Fig 4E							area under the curve
	Cre 500 IEQ					ChREBPα 500 IEQ					Ctrl 1500 IEQ
	34290	55410		16080	29063	12360	12360	13313	8828	19328	8963	17625	15180	7635	14768
	Number of families	1
	Number of comparisons per family	3
	Alpha	0.05
	Tukey's multiple comparisons test	Mean Diff.	95.00% CI of diff.	Below threshold?	Summary	Adjusted P Value
	Cre 500 IEQ vs. ChREBPα 500 IEQ	20473	3761 to 37185	Yes	*	0.0176	A-B
	Cre 500 IEQ vs. Ctrl 1500 IEQ	20877	4164 to 37589	Yes	*	0.0157	A-C
	ChREBPα 500 IEQ vs. Ctrl 1500 IEQ	403.6	-15353 to 16160	No	ns	0.9974	B-C
	Test details	Mean 1	Mean 2	Mean Diff.	SE of diff.	n1	n2	q	DF
	Cre 500 IEQ vs. ChREBPα 500 IEQ	33711	13238	20473	6188	4	5	4.679	11
	Cre 500 IEQ vs. Ctrl 1500 IEQ	33711	12834	20877	6188	4	5	4.771	11
	ChREBPα 500 IEQ vs. Ctrl 1500 IEQ	13238	12834	403.6	5834	5	5	0.09784	11

[truncated: 89 more sheets: Fig. 4G, Fig. 5B, Fig. 5C, Fig. 5D, Fig. 5F, Fig. 5G, Fig. 5H, Fig. 5I, Fig. 5J, Fig. 5L, Fig. 6B, Fig. 6C, Fig. 6D, Fig. 6E, Fig. 6F, Fig. 6G, Fig. 6H, Fig. 6I, Fig. 6J, Fig. 6L …]
